# Supplementary material for: Home-based subcutaneous immunoglobulin for chronic inflammatory demyelinating polyneuropathy patients: A Swiss cost-minimization analysis
Source: PLoS One. 2020 Nov 25;15(11):e0242630. doi: 10.1371/journal.pone.0242630 (PMC7688145; doi:10.1371/journal.pone.0242630)
Supplement: S1 Data — (XLSX) [file pone.0242630.s001.xlsx]

## Sheet: Main Data
	Item
	Cost item	Unit cost	Unity	Description and comments	Data source
Material	IVIg material - Package CHUV	462.52	CHF	for 2-day cure infusion	CHUV
	SCIg materials - pump	2840	CHF	Purchase price. Microdosing pump Crono S-PID 100	LiMa
	24-week using of pump	262.154	CHF	Prorata from purchase price	Unisanté
	SCIg materials / infusion cure 0.4g	169.2	CHF	2*(75mL infused) = 2 cassettes 100mL (49.5.-/unit)+ 2*[3 transfert devices (1.9.-/unit)+ 3 tubes (9.8.-/unit)]	Unisanté
	SCIg materials / infusion cure 0.2g	84.6	CHF	1* (75mL infused) = 1 cassette 100mL (49.5.-/unit) + 3 transfert devices (1.9.-/unit) + 3 tubes (9.8.-/unit)	Unisanté
	SCIg materials - disposables 0.4g/kg/w	134.769	CHF	alcohol wipes, hand sanitiwer, gauze, tape, sharps container (73CHF/year=52 weeks). Multiplied by 4 for CIDP patients and prorata 24 weeks	Unisanté
	SCIg materials - disposables 0.2g/kg/w	67.3846	CHF	alcohol wipes, hand sanitiwer, gauze, tape, sharps container (73CHF/year=52 weeks). Multiplied by 2 for CIDP patients and prorata 24 weeks	Unisanté
labour cost	Nurse	80	hour	Full costs	Canton de Vaud
	Pharmacist	87	hour	Full costs	Canton de Vaud
	Loss of patient's productivity	63.2	hour		OFS
travel	Home-Hospital distance	30	km	Round trip	experts
	Travel cost	0.7	CHF/km		Canton de Vaud
Pharmacist	N session	3			Unisanté
	Pharmacist time / session	4	hour	travel (1h round trip) + sessions (3h)	Unisanté
	Pharmacist total time	12.5	hour	travel (1h round trip) + sessions (3h) + feedback (30 min)	Unisanté
	Travel cost / session	21	CHF	30 km * 0.7	Canton de Vaud
	Total travel cost (3s)	63	CHF	3 sessions	Unisanté
	TOTAL COST CP pharmacist	1150.5	CHF
	Education package	320	CHF	Charged once for one patient	Lima
Nurse	N session	3			Unisanté
	nurse time / session	4	hour		Unisanté
	nurse total time	12	hour
	Travel cost / session	21	CHF	30 km * 0.7
	Total travel cost (3s)	63	CHF	3 sessions
	TOTAL COST nurse	1023	CHF
	Package session 1	225	CHF	2h tariff A (79.80.-/hour) + 1h tariff b (65.40.-/hour)	OPAS
	Package session 2 + 3	421.2	CHF	1h tariff A (79.80.-/hour) + 2h tariff B (65.40/hour) comptés pour les 2 sessions	OPAS
	Out-of-pocket nurse	376.8	CHF	total cost - total OPAS
Follow-up Pharmacist	N supervised infusions	1			Unisanté
	Pharmacist total time	4	hour	travel (1h) + infusion (2h) + feedback (30 min)+ phone call (30min)
	Travel cost / session	21	CHF
	TOTAL COST	369	CHF
Follow-up nurse	N supervised infions	1			Unisanté
	nurse total time	3	hour	travel (1h) + infusion (2h)
	Transport cost / session	21	CHF	30 km * 0.7 CHF/km
	TOTAL COST	261	CHF
	Forfait OPAS	130.8	CHF	2h tariff b (65.40.-/hour)	OPAS
	RAC infirmiere	130.2	CHF	total cost - total OPAS
Patient	Patient total time Education	9	hour		Unisanté
	Patient total time Follow-up	2	hour		Unisanté
IVIg ttt 1g	N consecutive days per cycle	2	days		CHUV
	nurse total time	2	hour	infusion (2h)	Experts
	patient total time	4	hour	travel (1h) + infusion (2h) + waiting and admin (1h)
	Privigen bottle 40g	2987.05	CHF		compendium
	Privigen bottle 20g	1527.95	CHF
	Privigen bottle 10g	783.9	CHF
	Privigen bottle 5g	400.15	CHF
SCIg ttt	patient total time	0	CHF	We assumed that infusions at home were self-administered outside of working hours and that patient was free to perform various activities compatible with infusion
	Hizentra bottle 1g	83.95	CHF		compendium
	Hizentra bottle 2g	151.45	CHF		compendium
	Hizentra bottle 4g	286.55	CHF		compendium
	Hizentra bottle 10g	691.75	CHf		compendium
	Cassette 100 mL	49.5	CHF		Lima
	Transfer devices	1.9	CHF	1 piece/bottle	Lima
	Tubes	9.8	CHF	245CHF/25 pieces	Lima
	Dispensation fee	7.55	CHF	By dispensation

## Sheet: Simulation48weeks
	phase maintenance	phase initiation + formation		phase maintenance et suivi	SCIg total
Stratégie	Hospital IVIg	Home SCIg	⇨	Home SCIg	Home SCIg
Period	48w	24w		24w	48w
Dose	1g/kg/3weeks	0.4g/kg/week		0.2g/kg/week	-
N of administration (48w)	16	24		24	48
in X consecutive days	2	-		-	-
Dose pour 75g par administration	75	30		15	-
Program		3 formations + feedback		1 supervision + feedbak	-
HEALTH INSURANCE	105985	57822.9		27737.7	85560.6
IgG	91184.8	49806		25494	75300
IVIg infusions	14800.6	0		0	0
SCIg materials					0
Self-infusion pump	0	2840		0	2840	9133.35
Infusion disposables	0	4060.8		2030.4	6091.2
Annual disposables	0	134.769		67.3846	202.154
Nurse
Fee-for-service OPAS	n/a	646.2		130.8	777
Pharmacist	0				0
Fee-for-service (training of the patient)	0	320		0	320
Fee-for-service (dispensation fees)	0	15.1		15.1	30.2
OTHER SECTOR	8761.6	1776.1		625.6	2401.7
Patient	672	0		0
Pharmacy	0	830.5		369	1199.5
Nurse	0	376.8		130.2	507
Community (Loss of patient's productivity)	8089.6	568.8		126.4	695.2
TOTAL	114747	59599		28363.3	87962.3
Coût journalier (336 et 168j) HI	315.433	344.184		165.105	254.645
Coût journalier (336 et 168j) total	341.509	354.756		168.829	261.792
Coût par mois (11 et 5.5 mois) HI	9635.04	10513.2		5043.22	7778.23
Coût par mois (11 et 5.5 mois) total	10431.5	10836.2		5156.96	7996.57

## Sheet: simulation_AS_min
				SCENARIO + FAVOURABLE IVIg
AS-data					Maintenance phase	Initiation phase + Education		Maintenance phase and follow-up	Total SCIg
Variables	Min Case	Base Case	Comment	Management strategies	Hospital IVIg	Home SCIg	⇨	Home SCIg	Home SCIg
Weight	75	75		Period	48w	24w		24w	48w
Dose IVIg (g/kg)	0.5	1		Dose	0.5g/kg/6w	0.4g/kg/week		0.2g/kg/week	-
Frequency IVIg (W)	6	3	same dose and frequeny for SCIg	N of infusions (48w)	8	24		24	48
Dose IVIg/ cycle (g)	37.5	75	according to patient's weight	in X consecutive days	1	-		-	-
Dose IVIg/ cycle (mL)	375	750	1g=10mL	Dose for 75kg / infusion	37.5	0		0	-
N admin / 48w	8	16		Program		3 sessions + feedback		1 supervision + feedback	-
N jour / cycle	1	2
Infusion duration (h)	2	2	≈37.5 / 2 hours	HEALTH INSURANCE	26747.3	57822.9		27737.7	85560.6
total time	4	4	+ 2h (waiting and infusion time)	IgG	24897.2	49806		25494
tota cost / cycle	231.26	462.52	TARMED	IVIg infusions	1850.08	0		0
				SCIg materials		0		0
				Self-infusion pump	n/a	2840		0
				Infusion disposables	n/a	4060.8		2030.4
				Annual disposables	n/a	134.769		67.3846
				Nurse		0		0
				Fee-for-service OPAS	n/a	646.2		130.8
				Pharmacist		0		0
				Fee-for-service (training of the patient)	n/a	320		0
				Fee-for-service (dispensation fees)	n/a	15.1		15.1
				OTHER SECTOR	2190.4	1776.1		625.6	1894.7
				Patient	168	0		0
				Pharmacy	0	830.5		369	1199.5
				Nurse	0	376.8		130.2
				Community (Loss of patient's productivity)	2022.4	568.8		126.4	695.2
				TOTAL	28937.7	59599		28363.3	87455.3
				Daily cost (336 et 168 d) HI	79.605	344.184		165.105	254.645
				Daily cost (336 et 168 d) total	86.124	354.756		168.829	260.283
				Monthly cost (11 et 5.5 months) HI	2431.57	10513.2		5043.22	7778.23
				Monthly cost (11 et 5.5 months) total	2630.7	10836.2		5156.96	7950.48

## Sheet: simulation_AS_max
				SCENARIO - FAVOURABLE IVIg
AS-data					Maintenance phase	Initiation phase + Education		Maintenance phase and follow-up	Total SCIg
Variables	Base Case	Max Case		Management strategies	Hospital IVIg	Home SCIg	⇨	Home SCIg	Home SCIg
Weight	75	75		Period	48w	24w		24w	48w
Dose IVIg (g/kg)	1	2		Dose	2g/kg/3w	0.4g/kg/week		0.2g/kg/week	-
Frequency IVIg (W)	3	3	Dose and frequence SCIg ne change pas	N of infusions (48w)	16	24		24	48
Dose IVIg/ cycle (g)	75	150	selon poids du patient	in X consecutive days	2	-		-	-
Dose IVIg/ cycle (mL)	750	1500	1g=10mL	Dose for 75kg / infusion	150				-
N admin / 48w	16	16		Program		3 sessions + feedback		1 supervision + feedback	-
N jour / cycle	2	2
temps d'injection (h)	2	4	≈37.5 / 2 heure	HEALTH INSURANCE	206544	57822.9		27737.7	85560.6
temps total	4	6	ajout 2h (attente et admin)	IgG	182370	49806		25494
Coût total / cycle	462.52	1510.92	cf. facturation TARMED	IVIg infusions	24174.7	0		0
				SCIg materials		0		0
				Self-infusion pump	n/a	2840		0
				Infusion disposables	n/a	4060.8		2030.4
				Annual disposables	n/a	134.769		67.3846
				Nurse		0		0
				Fee-for-service OPAS	n/a	646.2		130.8
				Pharmacist		0		0
				Fee-for-service (training of the patient)	n/a	320		0
				Fee-for-service (dispensation fees)	n/a	15.1		15.1
				OTHER SECTOR	12806.4	1776.1		625.6	1894.7
				Patient	672	0		0
				Pharmacy	0	830.5		369	1199.5
				Nurse	0	376.8		130.2
				Community (Loss of patient's productivity)	12134.4	568.8		126.4	695.2
				TOTAL	219351	59599		28363.3	87455.3
				Daily cost (336 et 168 d) HI	614.715	344.184		165.105	254.645
				Daily cost (336 et 168 d) total	652.83	354.756		168.829	260.283
				Monthly cost (11 et 5.5 months) HI	18776.8	10513.2		5043.22	7778.23
				Monthly cost (11 et 5.5 months) total	19941	10836.2		5156.96	7950.48

## Sheet: Graph
Month	Week	day	IVIg	Cumulated IVIg	SCIg	cumulated SCIg	IVIG-SCIg
1	1	1	315.433	315.433	344.184	340	-24.5671
1	1	2	315.433	630.866	344.184	684.184	-53.318
1	1	3	315.433	946.299	344.184	1028.37	-82.0689
1	1	4	315.433	1261.73	344.184	1372.55	-110.82
1	1	5	315.433	1577.16	344.184	1716.73	-139.571
1	1	6	315.433	1892.6	344.184	2060.92	-168.322
1	1	7	315.433	2208.03	344.184	2405.1	-197.072
1	2	8	315.433	2523.46	344.184	2749.29	-225.823
1	2	9	315.433	2838.9	344.184	3093.47	-254.574
1	2	10	315.433	3154.33	344.184	3437.65	-283.325
1	2	11	315.433	3469.76	344.184	3781.84	-312.076
1	2	12	315.433	3785.19	344.184	4126.02	-340.827
1	2	13	315.433	4100.63	344.184	4470.2	-369.578
1	2	14	315.433	4416.06	344.184	4814.39	-398.329
1	3	15	315.433	4731.49	344.184	5158.57	-427.08
1	3	16	315.433	5046.93	344.184	5502.76	-455.83
1	3	17	315.433	5362.36	344.184	5846.94	-484.581
1	3	18	315.433	5677.79	344.184	6191.12	-513.332
1	3	19	315.433	5993.22	344.184	6535.31	-542.083
1	3	20	315.433	6308.66	344.184	6879.49	-570.834
1	3	21	315.433	6624.09	344.184	7223.67	-599.585
1	4	22	315.433	6939.52	344.184	7567.86	-628.336
1	4	23	315.433	7254.96	344.184	7912.04	-657.087
1	4	24	315.433	7570.39	344.184	8256.23	-685.838
1	4	25	315.433	7885.82	344.184	8600.41	-714.588
1	4	26	315.433	8201.25	344.184	8944.59	-743.339
1	4	27	315.433	8516.69	344.184	9288.78	-772.09
1	4	28	315.433	8832.12	344.184	9632.96	-800.841
1	5	29	315.433	9147.55	344.184	9977.14	-829.592
1	5	30	315.433	9462.99	344.184	10321.3	-858.343
2	5	31	315.433	9778.42	344.184	10665.5	-887.094
2	5	32	315.433	10093.9	344.184	11009.7	-915.845
2	5	33	315.433	10409.3	344.184	11353.9	-944.596
2	5	34	315.433	10724.7	344.184	11698.1	-973.346
2	5	35	315.433	11040.1	344.184	12042.2	-1002.1
2	6	36	315.433	11355.6	344.184	12386.4	-1030.85
2	6	37	315.433	11671	344.184	12730.6	-1059.6
2	6	38	315.433	11986.4	344.184	13074.8	-1088.35
2	6	39	315.433	12301.9	344.184	13419	-1117.1
2	6	40	315.433	12617.3	344.184	13763.2	-1145.85
2	6	41	315.433	12932.7	344.184	14107.3	-1174.6
2	6	42	315.433	13248.2	344.184	14451.5	-1203.35
2	7	43	315.433	13563.6	344.184	14795.7	-1232.1
2	7	44	315.433	13879	344.184	15139.9	-1260.86
2	7	45	315.433	14194.5	344.184	15484.1	-1289.61
2	7	46	315.433	14509.9	344.184	15828.3	-1318.36
2	7	47	315.433	14825.3	344.184	16172.5	-1347.11
2	7	48	315.433	15140.8	344.184	16516.6	-1375.86
2	7	49	315.433	15456.2	344.184	16860.8	-1404.61
2	8	50	315.433	15771.6	344.184	17205	-1433.36
2	8	51	315.433	16087.1	344.184	17549.2	-1462.11
2	8	52	315.433	16402.5	344.184	17893.4	-1490.86
2	8	53	315.433	16717.9	344.184	18237.6	-1519.61
2	8	54	315.433	17033.4	344.184	18581.7	-1548.36
2	8	55	315.433	17348.8	344.184	18925.9	-1577.12
2	8	56	315.433	17664.2	344.184	19270.1	-1605.87
2	9	57	315.433	17979.7	344.184	19614.3	-1634.62
2	9	58	315.433	18295.1	344.184	19958.5	-1663.37
2	9	59	315.433	18610.5	344.184	20302.7	-1692.12
2	9	60	315.433	18926	344.184	20646.8	-1720.87
3	9	61	315.433	19241.4	344.184	20991	-1749.62
3	9	62	315.433	19556.8	344.184	21335.2	-1778.37
3	9	63	315.433	19872.3	344.184	21679.4	-1807.12
3	10	64	315.433	20187.7	344.184	22023.6	-1835.87
3	10	65	315.433	20503.1	344.184	22367.8	-1864.62
3	10	66	315.433	20818.6	344.184	22711.9	-1893.37
3	10	67	315.433	21134	344.184	23056.1	-1922.13
3	10	68	315.433	21449.4	344.184	23400.3	-1950.88
3	10	69	315.433	21764.9	344.184	23744.5	-1979.63
3	10	70	315.433	22080.3	344.184	24088.7	-2008.38
3	11	71	315.433	22395.7	344.184	24432.9	-2037.13
3	11	72	315.433	22711.2	344.184	24777	-2065.88
3	11	73	315.433	23026.6	344.184	25121.2	-2094.63
3	11	74	315.433	23342	344.184	25465.4	-2123.38
3	11	75	315.433	23657.5	344.184	25809.6	-2152.13
3	11	76	315.433	23972.9	344.184	26153.8	-2180.88
3	11	77	315.433	24288.3	344.184	26498	-2209.63
3	12	78	315.433	24603.8	344.184	26842.1	-2238.39
3	12	79	315.433	24919.2	344.184	27186.3	-2267.14
3	12	80	315.433	25234.6	344.184	27530.5	-2295.89
3	12	81	315.433	25550.1	344.184	27874.7	-2324.64
3	12	82	315.433	25865.5	344.184	28218.9	-2353.39
3	12	83	315.433	26180.9	344.184	28563.1	-2382.14
3	12	84	315.433	26496.4	344.184	28907.3	-2410.89
3	13	85	315.433	26811.8	344.184	29251.4	-2439.64
3	13	86	315.433	27127.2	344.184	29595.6	-2468.39
3	13	87	315.433	27442.7	344.184	29939.8	-2497.14
3	13	88	315.433	27758.1	344.184	30284	-2525.89
3	13	89	315.433	28073.5	344.184	30628.2	-2554.65
3	13	90	315.433	28389	344.184	30972.4	-2583.4
4	13	91	315.433	28704.4	344.184	31316.5	-2612.15
4	14	92	315.433	29019.8	344.184	31660.7	-2640.9
4	14	93	315.433	29335.3	344.184	32004.9	-2669.65
4	14	94	315.433	29650.7	344.184	32349.1	-2698.4
4	14	95	315.433	29966.1	344.184	32693.3	-2727.15
4	14	96	315.433	30281.6	344.184	33037.5	-2755.9
4	14	97	315.433	30597	344.184	33381.6	-2784.65
4	14	98	315.433	30912.4	344.184	33725.8	-2813.4
4	15	99	315.433	31227.9	344.184	34070	-2842.15
4	15	100	315.433	31543.3	344.184	34414.2	-2870.91
4	15	101	315.433	31858.7	344.184	34758.4	-2899.66
4	15	102	315.433	32174.2	344.184	35102.6	-2928.41
4	15	103	315.433	32489.6	344.184	35446.7	-2957.16
4	15	104	315.433	32805	344.184	35790.9	-2985.91
4	15	105	315.433	33120.4	344.184	36135.1	-3014.66
4	16	106	315.433	33435.9	344.184	36479.3	-3043.41
4	16	107	315.433	33751.3	344.184	36823.5	-3072.16
4	16	108	315.433	34066.7	344.184	37167.7	-3100.91
4	16	109	315.433	34382.2	344.184	37511.8	-3129.66
4	16	110	315.433	34697.6	344.184	37856	-3158.41
4	16	111	315.433	35013	344.184	38200.2	-3187.16
4	16	112	315.433	35328.5	344.184	38544.4	-3215.92
4	17	113	315.433	35643.9	344.184	38888.6	-3244.67
4	17	114	315.433	35959.3	344.184	39232.8	-3273.42
4	17	115	315.433	36274.8	344.184	39576.9	-3302.17
4	17	116	315.433	36590.2	344.184	39921.1	-3330.92
4	17	117	315.433	36905.6	344.184	40265.3	-3359.67
4	17	118	315.433	37221.1	344.184	40609.5	-3388.42
4	17	119	315.433	37536.5	344.184	40953.7	-3417.17
4	18	120	315.433	37851.9	344.184	41297.9	-3445.92
5	18	121	315.433	38167.4	344.184	41642	-3474.67
5	18	122	315.433	38482.8	344.184	41986.2	-3503.42
5	18	123	315.433	38798.2	344.184	42330.4	-3532.18
5	18	124	315.433	39113.7	344.184	42674.6	-3560.93
5	18	125	315.433	39429.1	344.184	43018.8	-3589.68
5	18	126	315.433	39744.5	344.184	43363	-3618.43
5	19	127	315.433	40060	344.184	43707.2	-3647.18
5	19	128	315.433	40375.4	344.184	44051.3	-3675.93
5	19	129	315.433	40690.8	344.184	44395.5	-3704.68
5	19	130	315.433	41006.3	344.184	44739.7	-3733.43
5	19	131	315.433	41321.7	344.184	45083.9	-3762.18
5	19	132	315.433	41637.1	344.184	45428.1	-3790.93
5	19	133	315.433	41952.6	344.184	45772.3	-3819.68
5	20	134	315.433	42268	344.184	46116.4	-3848.44
5	20	135	315.433	42583.4	344.184	46460.6	-3877.19
5	20	136	315.433	42898.9	344.184	46804.8	-3905.94
5	20	137	315.433	43214.3	344.184	47149	-3934.69
5	20	138	315.433	43529.7	344.184	47493.2	-3963.44
5	20	139	315.433	43845.2	344.184	47837.4	-3992.19
5	20	140	315.433	44160.6	344.184	48181.5	-4020.94
5	21	141	315.433	44476	344.184	48525.7	-4049.69
5	21	142	315.433	44791.5	344.184	48869.9	-4078.44
5	21	143	315.433	45106.9	344.184	49214.1	-4107.19
5	21	144	315.433	45422.3	344.184	49558.3	-4135.94
5	21	145	315.433	45737.8	344.184	49902.5	-4164.7
5	21	146	315.433	46053.2	344.184	50246.6	-4193.45
5	21	147	315.433	46368.6	344.184	50590.8	-4222.2
5	22	148	315.433	46684.1	344.184	50935	-4250.95
5	22	149	315.433	46999.5	344.184	51279.2	-4279.7
5	22	150	315.433	47314.9	344.184	51623.4	-4308.45
6	22	151	315.433	47630.4	344.184	51967.6	-4337.2
6	22	152	315.433	47945.8	344.184	52311.7	-4365.95
6	22	153	315.433	48261.2	344.184	52655.9	-4394.7
6	22	154	315.433	48576.7	344.184	53000.1	-4423.45
6	23	155	315.433	48892.1	344.184	53344.3	-4452.2
6	23	156	315.433	49207.5	344.184	53688.5	-4480.95
6	23	157	315.433	49523	344.184	54032.7	-4509.71
6	23	158	315.433	49838.4	344.184	54376.8	-4538.46
6	23	159	315.433	50153.8	344.184	54721	-4567.21
6	23	160	315.433	50469.3	344.184	55065.2	-4595.96
6	23	161	315.433	50784.7	344.184	55409.4	-4624.71
6	24	162	315.433	51100.1	344.184	55753.6	-4653.46
6	24	163	315.433	51415.6	344.184	56097.8	-4682.21
6	24	164	315.433	51731	344.184	56442	-4710.96
6	24	165	315.433	52046.4	344.184	56786.1	-4739.71
6	24	166	315.433	52361.9	344.184	57130.3	-4768.46
6	24	167	315.433	52677.3	344.184	57474.5	-4797.21
6	24	168	315.433	52992.7	344.184	57818.7	-4825.97
6	25	169	315.433	53308.2	165.105	57983.8	-4675.64
6	25	170	315.433	53623.6	165.105	58148.9	-4525.31
6	25	171	315.433	53939	165.105	58314	-4374.98
6	25	172	315.433	54254.5	165.105	58479.1	-4224.66
6	25	173	315.433	54569.9	165.105	58644.2	-4074.33
6	25	174	315.433	54885.3	165.105	58809.3	-3924
6	25	175	315.433	55200.8	165.105	58974.4	-3773.67
6	26	176	315.433	55516.2	165.105	59139.5	-3623.34
6	26	177	315.433	55831.6	165.105	59304.6	-3473.02
6	26	178	315.433	56147	165.105	59469.7	-3322.69
6	26	179	315.433	56462.5	165.105	59634.8	-3172.36
6	26	180	315.433	56777.9	165.105	59799.9	-3022.03
7	26	181	315.433	57093.3	165.105	59965.1	-2871.71
7	26	182	315.433	57408.8	165.105	60130.2	-2721.38
7	27	183	315.433	57724.2	165.105	60295.3	-2571.05
7	27	184	315.433	58039.6	165.105	60460.4	-2420.72
7	27	185	315.433	58355.1	165.105	60625.5	-2270.4
7	27	186	315.433	58670.5	165.105	60790.6	-2120.07
7	27	187	315.433	58985.9	165.105	60955.7	-1969.74
7	27	188	315.433	59301.4	165.105	61120.8	-1819.41
7	27	189	315.433	59616.8	165.105	61285.9	-1669.09
7	28	190	315.433	59932.2	165.105	61451	-1518.76
7	28	191	315.433	60247.7	165.105	61616.1	-1368.43
7	28	192	315.433	60563.1	165.105	61781.2	-1218.1
7	28	193	315.433	60878.5	165.105	61946.3	-1067.78
7	28	194	315.433	61194	165.105	62111.4	-917.448
7	28	195	315.433	61509.4	165.105	62276.5	-767.121
7	28	196	315.433	61824.8	165.105	62441.6	-616.793
7	29	197	315.433	62140.3	165.105	62606.7	-466.465
7	29	198	315.433	62455.7	165.105	62771.8	-316.138
7	29	199	315.433	62771.1	165.105	62936.9	-165.81
7	29	200	315.433	63086.6	165.105	63102.1	-15.4826
7	29	201	315.433	63402	165.105	63267.2	134.845
7	29	202	315.433	63717.4	165.105	63432.3	285.173
7	29	203	315.433	64032.9	165.105	63597.4	435.5
7	30	204	315.433	64348.3	165.105	63762.5	585.828
7	30	205	315.433	64663.7	165.105	63927.6	736.155
7	30	206	315.433	64979.2	165.105	64092.7	886.483
7	30	207	315.433	65294.6	165.105	64257.8	1036.81
7	30	208	315.433	65610	165.105	64422.9	1187.14
7	30	209	315.433	65925.5	165.105	64588	1337.47
7	30	210	315.433	66240.9	165.105	64753.1	1487.79
8	31	211	315.433	66556.3	165.105	64918.2	1638.12
8	31	212	315.433	66871.8	165.105	65083.3	1788.45
8	31	213	315.433	67187.2	165.105	65248.4	1938.78
8	31	214	315.433	67502.6	165.105	65413.5	2089.1
8	31	215	315.433	67818.1	165.105	65578.6	2239.43
8	31	216	315.433	68133.5	165.105	65743.7	2389.76
8	31	217	315.433	68448.9	165.105	65908.8	2540.09
8	32	218	315.433	68764.4	165.105	66073.9	2690.41
8	32	219	315.433	69079.8	165.105	66239.1	2840.74
8	32	220	315.433	69395.2	165.105	66404.2	2991.07
8	32	221	315.433	69710.7	165.105	66569.3	3141.4
8	32	222	315.433	70026.1	165.105	66734.4	3291.72
8	32	223	315.433	70341.5	165.105	66899.5	3442.05
8	32	224	315.433	70657	165.105	67064.6	3592.38
8	33	225	315.433	70972.4	165.105	67229.7	3742.71
8	33	226	315.433	71287.8	165.105	67394.8	3893.03
8	33	227	315.433	71603.3	165.105	67559.9	4043.36
8	33	228	315.433	71918.7	165.105	67725	4193.69
8	33	229	315.433	72234.1	165.105	67890.1	4344.02
8	33	230	315.433	72549.6	165.105	68055.2	4494.35
8	33	231	315.433	72865	165.105	68220.3	4644.67
8	34	232	315.433	73180.4	165.105	68385.4	4795
8	34	233	315.433	73495.9	165.105	68550.5	4945.33
8	34	234	315.433	73811.3	165.105	68715.6	5095.66
8	34	235	315.433	74126.7	165.105	68880.7	5245.98
8	34	236	315.433	74442.2	165.105	69045.8	5396.31
8	34	237	315.433	74757.6	165.105	69210.9	5546.64
8	34	238	315.433	75073	165.105	69376.1	5696.97
8	35	239	315.433	75388.5	165.105	69541.2	5847.29
8	35	240	315.433	75703.9	165.105	69706.3	5997.62
9	35	241	315.433	76019.3	165.105	69871.4	6147.95
9	35	242	315.433	76334.8	165.105	70036.5	6298.28
9	35	243	315.433	76650.2	165.105	70201.6	6448.6
9	35	244	315.433	76965.6	165.105	70366.7	6598.93
9	35	245	315.433	77281.1	165.105	70531.8	6749.26
9	36	246	315.433	77596.5	165.105	70696.9	6899.59
9	36	247	315.433	77911.9	165.105	70862	7049.91
9	36	248	315.433	78227.3	165.105	71027.1	7200.24
9	36	249	315.433	78542.8	165.105	71192.2	7350.57
9	36	250	315.433	78858.2	165.105	71357.3	7500.9
9	36	251	315.433	79173.6	165.105	71522.4	7651.22
9	36	252	315.433	79489.1	165.105	71687.5	7801.55
9	37	253	315.433	79804.5	165.105	71852.6	7951.88
9	37	254	315.433	80119.9	165.105	72017.7	8102.21
9	37	255	315.433	80435.4	165.105	72182.8	8252.53
9	37	256	315.433	80750.8	165.105	72347.9	8402.86
9	37	257	315.433	81066.2	165.105	72513.1	8553.19
9	37	258	315.433	81381.7	165.105	72678.2	8703.52
9	37	259	315.433	81697.1	165.105	72843.3	8853.85
9	38	260	315.433	82012.5	165.105	73008.4	9004.17
9	38	261	315.433	82328	165.105	73173.5	9154.5
9	38	262	315.433	82643.4	165.105	73338.6	9304.83
9	38	263	315.433	82958.8	165.105	73503.7	9455.16
9	38	264	315.433	83274.3	165.105	73668.8	9605.48
9	38	265	315.433	83589.7	165.105	73833.9	9755.81
9	38	266	315.433	83905.1	165.105	73999	9906.14
9	39	267	315.433	84220.6	165.105	74164.1	10056.5
9	39	268	315.433	84536	165.105	74329.2	10206.8
9	39	269	315.433	84851.4	165.105	74494.3	10357.1
9	39	270	315.433	85166.9	165.105	74659.4	10507.4
10	39	271	315.433	85482.3	165.105	74824.5	10657.8
10	39	272	315.433	85797.7	165.105	74989.6	10808.1
10	39	273	315.433	86113.2	165.105	75154.7	10958.4
10	40	274	315.433	86428.6	165.105	75319.8	11108.8
10	40	275	315.433	86744	165.105	75484.9	11259.1
10	40	276	315.433	87059.5	165.105	75650.1	11409.4
10	40	277	315.433	87374.9	165.105	75815.2	11559.7
10	40	278	315.433	87690.3	165.105	75980.3	11710.1
10	40	279	315.433	88005.8	165.105	76145.4	11860.4
10	40	280	315.433	88321.2	165.105	76310.5	12010.7
10	41	281	315.433	88636.6	165.105	76475.6	12161.1
10	41	282	315.433	88952.1	165.105	76640.7	12311.4
10	41	283	315.433	89267.5	165.105	76805.8	12461.7
10	41	284	315.433	89582.9	165.105	76970.9	12612
10	41	285	315.433	89898.4	165.105	77136	12762.4
10	41	286	315.433	90213.8	165.105	77301.1	12912.7
10	41	287	315.433	90529.2	165.105	77466.2	13063
10	42	288	315.433	90844.7	165.105	77631.3	13213.3
10	42	289	315.433	91160.1	165.105	77796.4	13363.7
10	42	290	315.433	91475.5	165.105	77961.5	13514
10	42	291	315.433	91791	165.105	78126.6	13664.3
10	42	292	315.433	92106.4	165.105	78291.7	13814.7
10	42	293	315.433	92421.8	165.105	78456.8	13965
10	42	294	315.433	92737.3	165.105	78621.9	14115.3
10	43	295	315.433	93052.7	165.105	78787.1	14265.6
10	43	296	315.433	93368.1	165.105	78952.2	14416
10	43	297	315.433	93683.6	165.105	79117.3	14566.3
10	43	298	315.433	93999	165.105	79282.4	14716.6
10	43	299	315.433	94314.4	165.105	79447.5	14866.9
10	43	300	315.433	94629.9	165.105	79612.6	15017.3
11	43	301	315.433	94945.3	165.105	79777.7	15167.6
11	44	302	315.433	95260.7	165.105	79942.8	15317.9
11	44	303	315.433	95576.2	165.105	80107.9	15468.3
11	44	304	315.433	95891.6	165.105	80273	15618.6
11	44	305	315.433	96207	165.105	80438.1	15768.9
11	44	306	315.433	96522.5	165.105	80603.2	15919.2
11	44	307	315.433	96837.9	165.105	80768.3	16069.6
11	44	308	315.433	97153.3	165.105	80933.4	16219.9
11	45	309	315.433	97468.8	165.105	81098.5	16370.2
11	45	310	315.433	97784.2	165.105	81263.6	16520.6
11	45	311	315.433	98099.6	165.105	81428.7	16670.9
11	45	312	315.433	98415.1	165.105	81593.8	16821.2
11	45	313	315.433	98730.5	165.105	81758.9	16971.5
11	45	314	315.433	99045.9	165.105	81924.1	17121.9
11	45	315	315.433	99361.3	165.105	82089.2	17272.2
11	46	316	315.433	99676.8	165.105	82254.3	17422.5
11	46	317	315.433	99992.2	165.105	82419.4	17572.8
11	46	318	315.433	100308	165.105	82584.5	17723.2
11	46	319	315.433	100623	165.105	82749.6	17873.5
11	46	320	315.433	100939	165.105	82914.7	18023.8
11	46	321	315.433	101254	165.105	83079.8	18174.2
11	46	322	315.433	101569	165.105	83244.9	18324.5
11	47	323	315.433	101885	165.105	83410	18474.8
11	47	324	315.433	102200	165.105	83575.1	18625.1
11	47	325	315.433	102516	165.105	83740.2	18775.5
11	47	326	315.433	102831	165.105	83905.3	18925.8
11	47	327	315.433	103147	165.105	84070.4	19076.1
11	47	328	315.433	103462	165.105	84235.5	19226.4
11	47	329	315.433	103777	165.105	84400.6	19376.8
11	48	330	315.433	104093	165.105	84565.7	19527.1
12	48	331	315.433	104408	165.105	84730.8	19677.4
12	48	332	315.433	104724	165.105	84895.9	19827.8
12	48	333	315.433	105039	165.105	85061.1	19978.1
12	48	334	315.433	105355	165.105	85226.2	20128.4
12	48	335	315.433	105670	165.105	85391.3	20278.7
12	48	336	315.433	105985	165.105	85556.4	20429.1
12	49	337	315.433	106301	165.105	85721.5	20579.4
12	49	338	315.433	106616	165.105	85886.6	20729.7
12	49	339	315.433	106932	165.105	86051.7	20880.1
12	49	340	315.433	107247	165.105	86216.8	21030.4
12	49	341	315.433	107563	165.105	86381.9	21180.7
12	49	342	315.433	107878	165.105	86547	21331
12	49	343	315.433	108193	165.105	86712.1	21481.4
12	50	344	315.433	108509	165.105	86877.2	21631.7
12	50	345	315.433	108824	165.105	87042.3	21782
12	50	346	315.433	109140	165.105	87207.4	21932.3
12	50	347	315.433	109455	165.105	87372.5	22082.7
12	50	348	315.433	109771	165.105	87537.6	22233
12	50	349	315.433	110086	165.105	87702.7	22383.3
12	50	350	315.433	110402	165.105	87867.8	22533.7
12	51	351	315.433	110717	165.105	88032.9	22684
12	51	352	315.433	111032	165.105	88198.1	22834.3
12	51	353	315.433	111348	165.105	88363.2	22984.6
12	51	354	315.433	111663	165.105	88528.3	23135
12	51	355	315.433	111979	165.105	88693.4	23285.3
12	51	356	315.433	112294	165.105	88858.5	23435.6
12	51	357	315.433	112610	165.105	89023.6	23585.9
12	52	358	315.433	112925	165.105	89188.7	23736.3
12	52	359	315.433	113240	165.105	89353.8	23886.6
12	52	360	315.433	113556	165.105	89518.9	24036.9
	52	361	315.433	113871	165.105	89684	24187.3
	52	362	315.433	114187	165.105	89849.1	24337.6
	52	363	315.433	114502	165.105	90014.2	24487.9
	52	364	315.433	114818	165.105	90179.3	24638.2
		365	315.433	115133	165.105	90344.4	24788.6
		366	315.433	115448	165.105	90509.5	24938.9
		367	315.433	115764	165.105	90674.6	25089.2
		368	315.433	116079	165.105	90839.7	25239.6
		369	315.433	116395	165.105	91004.8	25389.9
		370	315.433	116710	165.105	91169.9	25540.2
		371	315.433	117026	165.105	91335.1	25690.5
		372	315.433	117341	165.105	91500.2	25840.9
		373	315.433	117656	165.105	91665.3	25991.2
		374	315.433	117972	165.105	91830.4	26141.5
		375	315.433	118287	165.105	91995.5	26291.8
		376	315.433	118603	165.105	92160.6	26442.2
		377	315.433	118918	165.105	92325.7	26592.5
		378	315.433	119234	165.105	92490.8	26742.8
		379	315.433	119549	165.105	92655.9	26893.2
		380	315.433	119864	165.105	92821	27043.5
		381	315.433	120180	165.105	92986.1	27193.8
		382	315.433	120495	165.105	93151.2	27344.1
		383	315.433	120811	165.105	93316.3	27494.5
		384	315.433	121126	165.105	93481.4	27644.8
		385	315.433	121442	165.105	93646.5	27795.1
		386	315.433	121757	165.105	93811.6	27945.4
		387	315.433	122073	165.105	93976.7	28095.8
		388	315.433	122388	165.105	94141.8	28246.1
		389	315.433	122703	165.105	94306.9	28396.4
		390	315.433	123019	165.105	94472.1	28546.8
		391	315.433	123334	165.105	94637.2	28697.1
		392	315.433	123650	165.105	94802.3	28847.4
		393	315.433	123965	165.105	94967.4	28997.7
		394	315.433	124281	165.105	95132.5	29148.1
		395	315.433	124596	165.105	95297.6	29298.4
		396	315.433	124911	165.105	95462.7	29448.7
		397	315.433	125227	165.105	95627.8	29599.1
		398	315.433	125542	165.105	95792.9	29749.4
		399	315.433	125858	165.105	95958	29899.7
		400	315.433	126173	165.105	96123.1	30050
		401	315.433	126489	165.105	96288.2	30200.4
		402	315.433	126804	165.105	96453.3	30350.7
		403	315.433	127119	165.105	96618.4	30501
		404	315.433	127435	165.105	96783.5	30651.3
		405	315.433	127750	165.105	96948.6	30801.7
		406	315.433	128066	165.105	97113.7	30952
		407	315.433	128381	165.105	97278.8	31102.3
		408	315.433	128697	165.105	97443.9	31252.7
		409	315.433	129012	165.105	97609.1	31403
		410	315.433	129327	165.105	97774.2	31553.3
		411	315.433	129643	165.105	97939.3	31703.6
		412	315.433	129958	165.105	98104.4	31854
		413	315.433	130274	165.105	98269.5	32004.3
		414	315.433	130589	165.105	98434.6	32154.6
		415	315.433	130905	165.105	98599.7	32304.9
		416	315.433	131220	165.105	98764.8	32455.3
		417	315.433	131536	165.105	98929.9	32605.6
		418	315.433	131851	165.105	99095	32755.9
		419	315.433	132166	165.105	99260.1	32906.3
		420	315.433	132482	165.105	99425.2	33056.6
		421	315.433	132797	165.105	99590.3	33206.9
		422	315.433	133113	165.105	99755.4	33357.2
		423	315.433	133428	165.105	99920.5	33507.6
		424	315.433	133744	165.105	100086	33657.9
		425	315.433	134059	165.105	100251	33808.2
		426	315.433	134374	165.105	100416	33958.6
		427	315.433	134690	165.105	100581	34108.9
		428	315.433	135005	165.105	100746	34259.2
		429	315.433	135321	165.105	100911	34409.5
		430	315.433	135636	165.105	101076	34559.9
		431	315.433	135952	165.105	101241	34710.2
		432	315.433	136267	165.105	101406	34860.5
		433	315.433	136582	165.105	101572	35010.8
		434	315.433	136898	165.105	101737	35161.2
		435	315.433	137213	165.105	101902	35311.5
		436	315.433	137529	165.105	102067	35461.8
		437	315.433	137844	165.105	102232	35612.2
		438	315.433	138160	165.105	102397	35762.5
		439	315.433	138475	165.105	102562	35912.8
		440	315.433	138790	165.105	102727	36063.1
		441	315.433	139106	165.105	102892	36213.5
		442	315.433	139421	165.105	103058	36363.8
		443	315.433	139737	165.105	103223	36514.1
		444	315.433	140052	165.105	103388	36664.4
		445	315.433	140368	165.105	103553	36814.8
		446	315.433	140683	165.105	103718	36965.1
		447	315.433	140998	165.105	103883	37115.4
		448	315.433	141314	165.105	104048	37265.8
		449	315.433	141629	165.105	104213	37416.1
		450	315.433	141945	165.105	104378	37566.4
		451	315.433	142260	165.105	104543	37716.7
		452	315.433	142576	165.105	104709	37867.1
		453	315.433	142891	165.105	104874	38017.4
		454	315.433	143207	165.105	105039	38167.7
		455	315.433	143522	165.105	105204	38318.1
		456	315.433	143837	165.105	105369	38468.4
		457	315.433	144153	165.105	105534	38618.7
		458	315.433	144468	165.105	105699	38769
		459	315.433	144784	165.105	105864	38919.4
		460	315.433	145099	165.105	106029	39069.7
		461	315.433	145415	165.105	106195	39220
		462	315.433	145730	165.105	106360	39370.3
		463	315.433	146045	165.105	106525	39520.7
		464	315.433	146361	165.105	106690	39671
		465	315.433	146676	165.105	106855	39821.3
		466	315.433	146992	165.105	107020	39971.7
		467	315.433	147307	165.105	107185	40122
		468	315.433	147623	165.105	107350	40272.3
		469	315.433	147938	165.105	107515	40422.6
		470	315.433	148253	165.105	107680	40573
		471	315.433	148569	165.105	107846	40723.3
		472	315.433	148884	165.105	108011	40873.6
		473	315.433	149200	165.105	108176	41023.9
		474	315.433	149515	165.105	108341	41174.3
		475	315.433	149831	165.105	108506	41324.6
		476	315.433	150146	165.105	108671	41474.9
		477	315.433	150461	165.105	108836	41625.3
		478	315.433	150777	165.105	109001	41775.6
		479	315.433	151092	165.105	109166	41925.9
		480	315.433	151408	165.105	109332	42076.2
		481	315.433	151723	165.105	109497	42226.6
		482	315.433	152039	165.105	109662	42376.9
		483	315.433	152354	165.105	109827	42527.2
		484	315.433	152670	165.105	109992	42677.6
		485	315.433	152985	165.105	110157	42827.9
		486	315.433	153300	165.105	110322	42978.2
		487	315.433	153616	165.105	110487	43128.5
		488	315.433	153931	165.105	110652	43278.9
		489	315.433	154247	165.105	110817	43429.2
		490	315.433	154562	165.105	110983	43579.5
		491	315.433	154878	165.105	111148	43729.8
		492	315.433	155193	165.105	111313	43880.2
		493	315.433	155508	165.105	111478	44030.5
		494	315.433	155824	165.105	111643	44180.8
		495	315.433	156139	165.105	111808	44331.2
		496	315.433	156455	165.105	111973	44481.5
		497	315.433	156770	165.105	112138	44631.8
		498	315.433	157086	165.105	112303	44782.1
		499	315.433	157401	165.105	112469	44932.5
		500	315.433	157716	165.105	112634	45082.8
		501	315.433	158032	165.105	112799	45233.1
		502	315.433	158347	165.105	112964	45383.5
		503	315.433	158663	165.105	113129	45533.8
		504	315.433	158978	165.105	113294	45684.1
		505	315.433	159294	165.105	113459	45834.4
		506	315.433	159609	165.105	113624	45984.8
		507	315.433	159924	165.105	113789	46135.1
		508	315.433	160240	165.105	113954	46285.4
		509	315.433	160555	165.105	114120	46435.7
		510	315.433	160871	165.105	114285	46586.1
		511	315.433	161186	165.105	114450	46736.4
		512	315.433	161502	165.105	114615	46886.7
		513	315.433	161817	165.105	114780	47037.1
		514	315.433	162132	165.105	114945	47187.4
		515	315.433	162448	165.105	115110	47337.7
		516	315.433	162763	165.105	115275	47488
		517	315.433	163079	165.105	115440	47638.4
		518	315.433	163394	165.105	115606	47788.7
		519	315.433	163710	165.105	115771	47939
		520	315.433	164025	165.105	115936	48089.3
		521	315.433	164341	165.105	116101	48239.7
		522	315.433	164656	165.105	116266	48390
		523	315.433	164971	165.105	116431	48540.3
		524	315.433	165287	165.105	116596	48690.7
		525	315.433	165602	165.105	116761	48841
		526	315.433	165918	165.105	116926	48991.3
		527	315.433	166233	165.105	117091	49141.6
		528	315.433	166549	165.105	117257	49292
		529	315.433	166864	165.105	117422	49442.3
		530	315.433	167179	165.105	117587	49592.6
		531	315.433	167495	165.105	117752	49743
		532	315.433	167810	165.105	117917	49893.3
		533	315.433	168126	165.105	118082	50043.6
		534	315.433	168441	165.105	118247	50193.9
		535	315.433	168757	165.105	118412	50344.3
		536	315.433	169072	165.105	118577	50494.6
		537	315.433	169387	165.105	118743	50644.9
		538	315.433	169703	165.105	118908	50795.2
		539	315.433	170018	165.105	119073	50945.6
		540	315.433	170334	165.105	119238	51095.9
		541	315.433	170649	165.105	119403	51246.2
		542	315.433	170965	165.105	119568	51396.6
		543	315.433	171280	165.105	119733	51546.9
		544	315.433	171595	165.105	119898	51697.2
		545	315.433	171911	165.105	120063	51847.5
		546	315.433	172226	165.105	120228	51997.9
		547	315.433	172542	165.105	120394	52148.2
		548	315.433	172857	165.105	120559	52298.5
		549	315.433	173173	165.105	120724	52448.8
		550	315.433	173488	165.105	120889	52599.2
		551	315.433	173804	165.105	121054	52749.5
		552	315.433	174119	165.105	121219	52899.8
		553	315.433	174434	165.105	121384	53050.2
		554	315.433	174750	165.105	121549	53200.5
		555	315.433	175065	165.105	121714	53350.8
		556	315.433	175381	165.105	121880	53501.1
		557	315.433	175696	165.105	122045	53651.5
		558	315.433	176012	165.105	122210	53801.8
		559	315.433	176327	165.105	122375	53952.1
		560	315.433	176642	165.105	122540	54102.5
		561	315.433	176958	165.105	122705	54252.8
		562	315.433	177273	165.105	122870	54403.1
		563	315.433	177589	165.105	123035	54553.4
		564	315.433	177904	165.105	123200	54703.8
		565	315.433	178220	165.105	123365	54854.1
		566	315.433	178535	165.105	123531	55004.4
		567	315.433	178850	165.105	123696	55154.7
		568	315.433	179166	165.105	123861	55305.1
		569	315.433	179481	165.105	124026	55455.4
		570	315.433	179797	165.105	124191	55605.7
		571	315.433	180112	165.105	124356	55756.1
		572	315.433	180428	165.105	124521	55906.4
		573	315.433	180743	165.105	124686	56056.7
		574	315.433	181058	165.105	124851	56207
		575	315.433	181374	165.105	125017	56357.4
		576	315.433	181689	165.105	125182	56507.7
		577	315.433	182005	165.105	125347	56658
		578	315.433	182320	165.105	125512	56808.3
		579	315.433	182636	165.105	125677	56958.7
		580	315.433	182951	165.105	125842	57109
		581	315.433	183266	165.105	126007	57259.3
		582	315.433	183582	165.105	126172	57409.7
		583	315.433	183897	165.105	126337	57560
		584	315.433	184213	165.105	126502	57710.3
		585	315.433	184528	165.105	126668	57860.6
		586	315.433	184844	165.105	126833	58011
		587	315.433	185159	165.105	126998	58161.3
		588	315.433	185475	165.105	127163	58311.6
		589	315.433	185790	165.105	127328	58462
		590	315.433	186105	165.105	127493	58612.3
		591	315.433	186421	165.105	127658	58762.6
		592	315.433	186736	165.105	127823	58912.9
		593	315.433	187052	165.105	127988	59063.3
		594	315.433	187367	165.105	128154	59213.6
		595	315.433	187683	165.105	128319	59363.9
		596	315.433	187998	165.105	128484	59514.2
		597	315.433	188313	165.105	128649	59664.6
		598	315.433	188629	165.105	128814	59814.9
		599	315.433	188944	165.105	128979	59965.2
		600	315.433	189260	165.105	129144	60115.6
		601	315.433	189575	165.105	129309	60265.9
		602	315.433	189891	165.105	129474	60416.2
		603	315.433	190206	165.105	129639	60566.5
		604	315.433	190521	165.105	129805	60716.9
		605	315.433	190837	165.105	129970	60867.2
		606	315.433	191152	165.105	130135	61017.5
		607	315.433	191468	165.105	130300	61167.8
		608	315.433	191783	165.105	130465	61318.2
		609	315.433	192099	165.105	130630	61468.5
		610	315.433	192414	165.105	130795	61618.8
		611	315.433	192729	165.105	130960	61769.2
		612	315.433	193045	165.105	131125	61919.5
		613	315.433	193360	165.105	131291	62069.8
		614	315.433	193676	165.105	131456	62220.1
		615	315.433	193991	165.105	131621	62370.5
		616	315.433	194307	165.105	131786	62520.8
		617	315.433	194622	165.105	131951	62671.1
		618	315.433	194938	165.105	132116	62821.5
		619	315.433	195253	165.105	132281	62971.8
		620	315.433	195568	165.105	132446	63122.1
		621	315.433	195884	165.105	132611	63272.4
		622	315.433	196199	165.105	132776	63422.8
		623	315.433	196515	165.105	132942	63573.1
		624	315.433	196830	165.105	133107	63723.4
		625	315.433	197146	165.105	133272	63873.7
		626	315.433	197461	165.105	133437	64024.1
		627	315.433	197776	165.105	133602	64174.4
		628	315.433	198092	165.105	133767	64324.7
		629	315.433	198407	165.105	133932	64475.1
		630	315.433	198723	165.105	134097	64625.4
		631	315.433	199038	165.105	134262	64775.7
		632	315.433	199354	165.105	134428	64926
		633	315.433	199669	165.105	134593	65076.4
		634	315.433	199984	165.105	134758	65226.7
		635	315.433	200300	165.105	134923	65377
		636	315.433	200615	165.105	135088	65527.3
		637	315.433	200931	165.105	135253	65677.7
		638	315.433	201246	165.105	135418	65828
		639	315.433	201562	165.105	135583	65978.3
		640	315.433	201877	165.105	135748	66128.7
		641	315.433	202192	165.105	135913	66279
		642	315.433	202508	165.105	136079	66429.3
		643	315.433	202823	165.105	136244	66579.6
		644	315.433	203139	165.105	136409	66730
		645	315.433	203454	165.105	136574	66880.3
		646	315.433	203770	165.105	136739	67030.6
		647	315.433	204085	165.105	136904	67181
		648	315.433	204400	165.105	137069	67331.3
		649	315.433	204716	165.105	137234	67481.6
		650	315.433	205031	165.105	137399	67631.9
		651	315.433	205347	165.105	137565	67782.3
		652	315.433	205662	165.105	137730	67932.6
		653	315.433	205978	165.105	137895	68082.9
		654	315.433	206293	165.105	138060	68233.2
		655	315.433	206609	165.105	138225	68383.6
		656	315.433	206924	165.105	138390	68533.9
		657	315.433	207239	165.105	138555	68684.2
		658	315.433	207555	165.105	138720	68834.6
		659	315.433	207870	165.105	138885	68984.9
		660	315.433	208186	165.105	139050	69135.2
		661	315.433	208501	165.105	139216	69285.5
		662	315.433	208817	165.105	139381	69435.9
		663	315.433	209132	165.105	139546	69586.2
		664	315.433	209447	165.105	139711	69736.5
		665	315.433	209763	165.105	139876	69886.8
		666	315.433	210078	165.105	140041	70037.2
		667	315.433	210394	165.105	140206	70187.5
		668	315.433	210709	165.105	140371	70337.8
		669	315.433	211025	165.105	140536	70488.2
		670	315.433	211340	165.105	140702	70638.5
		671	315.433	211655	165.105	140867	70788.8
		672	315.433	211971	165.105	141032	70939.1
		673	315.433	212286	165.105	141197	71089.5
		674	315.433	212602	165.105	141362	71239.8
		675	315.433	212917	165.105	141527	71390.1
		676	315.433	213233	165.105	141692	71540.5
		677	315.433	213548	165.105	141857	71690.8
		678	315.433	213863	165.105	142022	71841.1
		679	315.433	214179	165.105	142187	71991.4
		680	315.433	214494	165.105	142353	72141.8
		681	315.433	214810	165.105	142518	72292.1
		682	315.433	215125	165.105	142683	72442.4
		683	315.433	215441	165.105	142848	72592.7
		684	315.433	215756	165.105	143013	72743.1
		685	315.433	216072	165.105	143178	72893.4
		686	315.433	216387	165.105	143343	73043.7
		687	315.433	216702	165.105	143508	73194.1
		688	315.433	217018	165.105	143673	73344.4
		689	315.433	217333	165.105	143839	73494.7
		690	315.433	217649	165.105	144004	73645
		691	315.433	217964	165.105	144169	73795.4
		692	315.433	218280	165.105	144334	73945.7
		693	315.433	218595	165.105	144499	74096
		694	315.433	218910	165.105	144664	74246.3
		695	315.433	219226	165.105	144829	74396.7
		696	315.433	219541	165.105	144994	74547
		697	315.433	219857	165.105	145159	74697.3
		698	315.433	220172	165.105	145324	74847.7
		699	315.433	220488	165.105	145490	74998
		700	315.433	220803	165.105	145655	75148.3
		701	315.433	221118	165.105	145820	75298.6
		702	315.433	221434	165.105	145985	75449
		703	315.433	221749	165.105	146150	75599.3
		704	315.433	222065	165.105	146315	75749.6
		705	315.433	222380	165.105	146480	75900
		706	315.433	222696	165.105	146645	76050.3
		707	315.433	223011	165.105	146810	76200.6
		708	315.433	223326	165.105	146976	76350.9
		709	315.433	223642	165.105	147141	76501.3
		710	315.433	223957	165.105	147306	76651.6
		711	315.433	224273	165.105	147471	76801.9
		712	315.433	224588	165.105	147636	76952.2
		713	315.433	224904	165.105	147801	77102.6
		714	315.433	225219	165.105	147966	77252.9
		715	315.433	225534	165.105	148131	77403.2
		716	315.433	225850	165.105	148296	77553.6
		717	315.433	226165	165.105	148461	77703.9
		718	315.433	226481	165.105	148627	77854.2
		719	315.433	226796	165.105	148792	78004.5
		720	315.433	227112	165.105	148957	78154.9
		721	315.433	227427	165.105	149122	78305.2
		722	315.433	227743	165.105	149287	78455.5
		723	315.433	228058	165.105	149452	78605.8
		724	315.433	228373	165.105	149617	78756.2
		725	315.433	228689	165.105	149782	78906.5
		726	315.433	229004	165.105	149947	79056.8
		727	315.433	229320	165.105	150113	79207.2
		728	315.433	229635	165.105	150278	79357.5
		729	315.433	229951	165.105	150443	79507.8
		730	315.433	230266	165.105	150608	79658.1
